# Supplementary material for: Twitter users perceptions of AI-based e-learning technologies
Source: Sci Rep. 2024 Mar 11;14:5927. doi: 10.1038/s41598-024-56284-y (PMC11639736; doi:10.1038/s41598-024-56284-y)
Supplement: Supplementary file 4 — Supplementary Table S1. [file 41598_2024_56284_MOESM4_ESM.xlsx]

## Sheet: Foglio1
Table S1. List of Tweet Ids for our analysis.
Id
1.59775e+18
1.59776e+18
1.59777e+18
1.59777e+18
1.59778e+18
1.59779e+18
1.5978e+18
1.5978e+18
1.5978e+18
1.59782e+18
1.59782e+18
1.59782e+18
1.59782e+18
1.59782e+18
1.59782e+18
1.59783e+18
1.59784e+18
1.59784e+18
1.59784e+18
1.59784e+18
1.59784e+18
1.59785e+18
1.59785e+18
1.59786e+18
1.59786e+18
1.59786e+18
1.59787e+18
1.59787e+18
1.59787e+18
1.59787e+18
1.59787e+18
1.59787e+18
1.59788e+18
1.59788e+18
1.59788e+18
1.59788e+18
1.59788e+18
1.59788e+18
1.59788e+18
1.59788e+18
1.59788e+18
1.59788e+18
1.59789e+18
1.59789e+18
1.59789e+18
1.59789e+18
1.59789e+18
1.59789e+18
1.59789e+18
1.59789e+18
1.59789e+18
1.5979e+18
1.5979e+18
1.5979e+18
1.5979e+18
1.59791e+18
1.59791e+18
1.59791e+18
1.59791e+18
1.59791e+18
1.59791e+18
1.59791e+18
1.59791e+18
1.59791e+18
1.59792e+18
1.59792e+18
1.59792e+18
1.59793e+18
1.59793e+18
1.59793e+18
1.59794e+18
1.59794e+18
1.59794e+18
1.59794e+18
1.59794e+18
1.59794e+18
1.59794e+18
1.59794e+18
1.59795e+18
1.59795e+18
1.59795e+18
1.59795e+18
1.59795e+18
1.59795e+18
1.59795e+18
1.59795e+18
1.59795e+18
1.59795e+18
1.59795e+18
1.59795e+18
1.59796e+18
1.59796e+18
1.59796e+18
1.59796e+18
1.59797e+18
1.59797e+18
1.59797e+18
1.59797e+18
1.59798e+18
1.59798e+18
1.59798e+18
1.59798e+18
1.59798e+18
1.59799e+18
1.59799e+18
1.59799e+18
1.59799e+18
1.598e+18
1.598e+18
1.598e+18
1.598e+18
1.598e+18
1.598e+18
1.59801e+18
1.59802e+18
1.59802e+18
1.59802e+18
1.59802e+18
1.59802e+18
1.59802e+18
1.59803e+18
1.59804e+18
1.59804e+18
1.59804e+18
1.59805e+18
1.59805e+18
1.59806e+18
1.59806e+18
1.59806e+18
1.59806e+18
1.59806e+18
1.59806e+18
1.59806e+18
1.59806e+18
1.59807e+18
1.59807e+18
1.59807e+18
1.59807e+18
1.59807e+18
1.59808e+18
1.59808e+18
1.59808e+18
1598083124734238721
1598083248730824704
1598083823044263937
1.59808e+18
1598084696575193088
1.59809e+18
1.59809e+18
1598088499248640000
1598089151370661897
1598089752338927626
1598090921966735371
1598093219656794113
1598095629921968129
1598096568653328384
1598096745459634176
1598097466955829248
1598097784758206464
1598098309511786496
1598098761993302016
1.5981e+18
1598099611020709888
1598099782110584833
1598099860497960962
1598101971634130945
1598102393735983104
1598103054464995328
1598103355053969409
1598103583895203840
1598103609153327104
1598104211375370241
1.59811e+18
1.59811e+18
1.59811e+18
1.59812e+18
1.59813e+18
1.59813e+18
1.59813e+18
1.59813e+18
1.59813e+18
1.59813e+18
1.59814e+18
1.59814e+18
1.59814e+18
1.59814e+18
1.59814e+18
1.59814e+18
1.59815e+18
1.59815e+18
1.59816e+18
1.59816e+18
1.59817e+18
1.59817e+18
1.59818e+18
1.59818e+18
1.59819e+18
1.59819e+18
1.59819e+18
1.59819e+18
1.59819e+18
1.5982e+18
1.5982e+18
1.5982e+18
1.5982e+18
1.59821e+18
1.59821e+18
1.59821e+18
1.59821e+18
1.59822e+18
1.59822e+18
1.59822e+18
1.59822e+18
1.59822e+18
1.59822e+18
1.59823e+18
1.59824e+18
1.59824e+18
1.59824e+18
1.59825e+18
1.59825e+18
1.59825e+18
1.59826e+18
1.59826e+18
1.59826e+18
1.59827e+18
1.59827e+18
1.59827e+18
1.59827e+18
1.59828e+18
1.59829e+18
1.59829e+18
1.59829e+18
1.59829e+18
1.59829e+18
1.59829e+18
1.5983e+18
1.5983e+18
1.59831e+18
1.59831e+18
1.59831e+18
1.59831e+18
1.59831e+18
1.59831e+18
1.59832e+18
1.59832e+18
1.59833e+18
1.59834e+18
1.59834e+18
1.59834e+18
1.59835e+18
1.59835e+18
1.59835e+18
1.59836e+18
1.59836e+18
1.59836e+18
1.59836e+18
1.59836e+18
1.59836e+18
1.59836e+18
1.59837e+18
1.59837e+18
1.59837e+18
1.59837e+18
1.59837e+18
1.59837e+18
1.59837e+18
1.59838e+18
1.59838e+18
1.59838e+18
1.59838e+18
1.59838e+18
1.59838e+18
1.59838e+18
1.59838e+18
1.59838e+18
1.59838e+18
1.59838e+18
1.59838e+18
1.59838e+18
1.59839e+18
1.59839e+18
1.59839e+18
1.59839e+18
1.5984e+18
1.5984e+18
1.5984e+18
1.5984e+18
1.5984e+18
1.59841e+18
1.59841e+18
1.59841e+18
1.59841e+18
1.59841e+18
1.59842e+18
1.59842e+18
1.59842e+18
1.59842e+18
1.59842e+18
1.59842e+18
1.59843e+18
1.59843e+18
1.59843e+18
1.59843e+18
1.59843e+18
1.59843e+18
1598436187097944066
1598436909163991051
1.59844e+18
1598437682740400128
1598437754907824128
1598437812705153032
1598437820733030405
1598438400646053888
1598438408598310917
1598438630854479885
1598438687163166721
1598438754196557825
1598438781283356672
1598439097864945664
1598439344792129537
1598440059921129472
1598440160718475266
1.59844e+18
1598441062984564736
1.59844e+18
1598441220560371712
1598441629396107266
1.59844e+18
1598442703121178624
1598443476001214473
1598443817405153282
1.59844e+18
1598444025715081216
1598444295979257866
1.59844e+18
1598444736456499201
1598445081769697280
1598446636690472961
1.59845e+18
1598446938927804416
1598447275453599744
1598447361117900816
1598447989982646272
1598448484696444942
1598448673624674321
1598449511310974976
1.59845e+18
1598450241963184129
1.59845e+18
1598451099983564800
1598451182254850049
1.59845e+18
1598451327612473358
1598451344947699712
1598452202695282710
1.59845e+18
1598452541226110982
1598453062003314705
1598453180781809681
1598453389070946329
1598453387342893102
1598453557912653846
1598453971944984584
1598454083832385537
1598454132460998681
1598454287570444288
1598454466726211584
1598454485567016961
1598454734490587136
1598456379144028162
1.59846e+18
1598457242965131265
1598457339387985921
1598457602836516866
1598457775981461506
1598457985243967491
1598458089950400512
1598458381420879878
1598458531560452097
1598458861022765058
1598459121484943362
1598459479611568134
1598459608577843205
1598459678974959617
1598459686067503105
1598459683467325448
1598459792598921223
1598460669527228416
1598461073560141825
1598461153159544833
1598461710310182912
1598461838274224128
1598462059498315782
1598462230169026560
1598462906185961473
1598462980102004738
1598463548790816768
1598464280994742279
1598464733673291781
1598464786412732416
1598464974350946305
1.59847e+18
1598465500220198913
1598465613646942208
1598465795520364544
1598465958389370880
1598466030506213376
1.59847e+18
1598466538797170688
1598466628018405378
1.59847e+18
1.59848e+18
1.59848e+18
1.59849e+18
1.59849e+18
1.59849e+18
1.59849e+18
1.59849e+18
1.5985e+18
1.5985e+18
1.59851e+18
1.59852e+18
1.59852e+18
1.59852e+18
1.59854e+18
1.59854e+18
1.59855e+18
1.59856e+18
1.59856e+18
1.59857e+18
1.59857e+18
1.59858e+18
1.59858e+18
1.59858e+18
1.59858e+18
1.59858e+18
1.59861e+18
1.59861e+18
1.59862e+18
1.59862e+18
1.59864e+18
1.59864e+18
1.59865e+18
1.59865e+18
1.59866e+18
1.59866e+18
1.59867e+18
1.59869e+18
1.59869e+18
1.59869e+18
1.59869e+18
1.59869e+18
1.59869e+18
1.5987e+18
1.5987e+18
1.5987e+18
1.5987e+18
1.5987e+18
1.5987e+18
1.5987e+18
1.5987e+18
1.5987e+18
1.5987e+18
1.5987e+18
1.5987e+18
1.5987e+18
1.59871e+18
1.59871e+18
1.59871e+18
1.59871e+18
1.59871e+18
1.59871e+18
1.59871e+18
1.59871e+18
1.59871e+18
1.59872e+18
1.59872e+18
1.59872e+18
1.59872e+18
1.59872e+18
1.59872e+18
1.59872e+18
1.59872e+18
1.59872e+18
1.59872e+18
1.59872e+18
1.59872e+18
1.59872e+18
1.59872e+18
1.59872e+18
1.59872e+18
1.59872e+18
1.59872e+18
1.59873e+18
1.59873e+18
1.59873e+18
1.59873e+18
1.59873e+18
1.59873e+18
1.59873e+18
1.59873e+18
1.59873e+18
1.59873e+18
1.59873e+18
1.59873e+18
1.59873e+18
1.59873e+18
1.59873e+18
1.59874e+18
1.59874e+18
1.59874e+18
1.59874e+18
1.59874e+18
1.59874e+18
1.59874e+18
1.59874e+18
1.59874e+18
1.59874e+18
1.59874e+18
1.59874e+18
1.59874e+18
1.59874e+18
1.59874e+18
1.59874e+18
1.59875e+18
1.59875e+18
1.59875e+18
1.59875e+18
1.59875e+18
1.59875e+18
1.59875e+18
1.59875e+18
1.59875e+18
1.59876e+18
1.59876e+18
1.59876e+18
1.59876e+18
1.59876e+18
1.59876e+18
1.59877e+18
1.59877e+18
1.59877e+18
1.59877e+18
1.59877e+18
1.59877e+18
1.59877e+18
1.59877e+18
1.59877e+18
1.59877e+18
1.59877e+18
1.59878e+18
1.59878e+18
1.59878e+18
1.59878e+18
1.59878e+18
1.59878e+18
1.59878e+18
1.59878e+18
1.59878e+18
1.59878e+18
1.59878e+18
1.59879e+18
1.59879e+18
1.59879e+18
1.59879e+18
1.59879e+18
1.59879e+18
1.59879e+18
1.59879e+18
1.5988e+18
1.5988e+18
1.5988e+18
1.5988e+18
1.5988e+18
1.5988e+18
1.5988e+18
1.5988e+18
1.5988e+18
1.59881e+18
1.59881e+18
1.59881e+18
1.59881e+18
1.59881e+18
1.59881e+18
1.59881e+18
1.59881e+18
1598814855175077888
1598815247502282752
1598815829075689473
1598816268672503809
1.59882e+18
1598817081977409536
1598817177255038976
1598817341952782336
1598817429047549953
1598817532739309568
1598817740126568454
1598817917591773187
1598818055554879488
1598818414092759040
1598818413643632640
1598818512155320321
1598818706829627393
1598818801050689536
1.59882e+18
1.59882e+18
1598819716944269312
1598819966731653121
1598819974738477056
1.59882e+18
1598820282264846342
1598820433872228352
1598820622813245440
1598820770561622020
1598820787133243402
1.59882e+18
1.59882e+18
1598821069237800960
1598821240617447426
1598821510625361920
1598821573242523648
1598821699234979840
1598822236546543616
1598822455803518976
1598822552599953408
1598822660498235392
1598823135146647555
1598823281708003328
1598823370098810880
1598823388310634496
1598823398188072960
1.59882e+18
1598823525464276993
1598823670784430080
1.59882e+18
1598824132547837953
1598824219793821697
1598824250139611136
1598824273506103296
1598824332423069697
1598824642193391616
1598824785039048704
1598824848020611074
1598825109388550144
1598825383461371910
1598825631688663045
1598825698243772418
1.59883e+18
1598826067279552513
1.59883e+18
1598826772854099968
1598826883051053057
1598827154745135104
1598827301139107841
1.59883e+18
1598827589350854658
1598827834952163328
1598828069250568192
1598828120156819456
1598828235596484608
1598828264562515968
1598828522608402432
1598828559698534400
1598828814825553924
1598828914473771008
1598829216606220288
1.59884e+18
1.59885e+18
1.59885e+18
1.59886e+18
1.59888e+18
1.59888e+18
1.59888e+18
1.59888e+18
1.59888e+18
1.59888e+18
1.59888e+18
1.59888e+18
1.59888e+18
1.59888e+18
1.59888e+18
1.59889e+18
1.59891e+18
1.59891e+18
1.59891e+18
1.59893e+18
1.59893e+18
1.59893e+18
1.59893e+18
1.59894e+18
1.59895e+18
1.59895e+18
1.59895e+18
1.59896e+18
1.59896e+18
1.59897e+18
1.59898e+18
1.59898e+18
1.59899e+18
1.59899e+18
1.599e+18
1.59901e+18
1.59901e+18
1.59901e+18
1.59903e+18
1.59904e+18
1.59904e+18
1.59905e+18
1.59906e+18
1.59906e+18
1.59906e+18
1.59906e+18
1.59906e+18
1.59906e+18
1.59906e+18
1.59906e+18
1.59906e+18
1.59906e+18
1.59907e+18
1.59907e+18
1.59907e+18
1.59907e+18
1.59907e+18
1.59907e+18
1.59907e+18
1.59907e+18
1.59907e+18
1.59907e+18
1.59907e+18
1.59907e+18
1.59907e+18
1.59907e+18
1.59908e+18
1.59908e+18
1.59908e+18
1.59908e+18
1.59908e+18
1.59908e+18
1.59908e+18
1.59908e+18
1.59908e+18
1.59908e+18
1.59908e+18
1.59908e+18
1.59908e+18
1.59908e+18
1.59908e+18
1.59909e+18
1.59909e+18
1.59909e+18
1.59909e+18
1.59909e+18
1.59909e+18
1.59909e+18
1.59909e+18
1.59909e+18
1.59909e+18
1.59909e+18
1.59909e+18
1.5991e+18
1.5991e+18
1.5991e+18
1.5991e+18
1.5991e+18
1.5991e+18
1.5991e+18
1.5991e+18
1.59911e+18
1.59911e+18
1.59911e+18
1.59911e+18
1.59911e+18
1.59911e+18
1.59911e+18
1.59912e+18
1.59912e+18
1.59912e+18
1.59912e+18
1.59912e+18
1.59913e+18
1.59913e+18
1.59913e+18
1.59913e+18
1.59913e+18
1.59913e+18
1.59913e+18
1.59913e+18
1.59913e+18
1.59914e+18
1.59914e+18
1.59914e+18
1.59914e+18
1.59914e+18
1.59914e+18
1.59914e+18
1.59915e+18
1.59915e+18
1.59915e+18
1.59915e+18
1.59915e+18
1.59915e+18
1.59915e+18
1.59915e+18
1.59916e+18
1.59916e+18
1.59916e+18
1.59916e+18
1.59916e+18
1.59916e+18
1.59916e+18
1.59916e+18
1.59916e+18
1.59916e+18
1.59916e+18
1.59917e+18
1.59917e+18
1.59917e+18
1.59917e+18
1.59917e+18
1.59917e+18
1.59918e+18
1.59918e+18
1.59918e+18
1.59918e+18
1.59918e+18
1.59918e+18
1599184478416822272
1599184656959537152
1599184752799789056
1599185136326946816
1599185923111092224
1599185964408410113
1.59919e+18
1599186094339153920
1599186111813005312
1.59919e+18
1599186638969921536
1599186704136638464
1599187078155186177
1599187238427860993
1599187652842237953
1599187669032259586
1599188016840716288
1599188129050607616
1599188512603095041
1.59919e+18
1599188574804783105
1599189217921314816
1599189306131722241
1599189468237692930
1.59919e+18
1599189517059383296
1.59919e+18
1599189707090370560
1599189791584624640
1599189791546875905
1599189836077748224
1599190097680748544
1599190615425617920
1599190635545653248
1599190640222691329
1599190807697035264
1599190852877754369
1599190948130344960
1599190975531823104
1.59919e+18
1.59919e+18
1599191601888493568
1599191705462325249
1599191728304820224
1.59919e+18
1.59921e+18
1.59921e+18
1.59922e+18
1.59925e+18
1.59926e+18
1.59926e+18
1.59927e+18
1.59931e+18
1.59931e+18
1.59931e+18
1.59931e+18
1.59932e+18
1.59932e+18
1.59934e+18
1.59936e+18
1.59939e+18
1.5994e+18
1.59941e+18
1.59941e+18
1.59941e+18
1.59942e+18
1.59942e+18
1.59942e+18
1.59942e+18
1.59943e+18
1.59945e+18
1.59945e+18
1.59945e+18
1.59945e+18
1.59945e+18
1.59945e+18
1.59945e+18
1.59946e+18
1.59946e+18
1.59946e+18
1.59946e+18
1.59946e+18
1.59946e+18
1.59946e+18
1.59946e+18
1.59946e+18
1.59946e+18
1.59946e+18
1.59946e+18
1.59946e+18
1.59946e+18
1.59946e+18
1.59946e+18
1.59946e+18
1.59946e+18
1.59946e+18
1.59947e+18
1.59947e+18
1.59947e+18
1.59947e+18
1.59947e+18
1.59947e+18
1.59947e+18
1.59947e+18
1.59947e+18
1.59947e+18
1.59947e+18
1.59947e+18
1.59947e+18
1.59947e+18
1.59947e+18
1.59947e+18
1.59948e+18
1.59948e+18
1.59948e+18
1.59948e+18
1.59948e+18
1.59948e+18
1.59948e+18
1.59948e+18
1.59948e+18
1.59948e+18
1.59948e+18
1.59948e+18
1.59948e+18
1.59948e+18
1.59948e+18
1.59949e+18
1.59949e+18
1.59949e+18
1.59949e+18
1.59949e+18
1.59949e+18
1.59949e+18
1.59949e+18
1.59949e+18
1.59949e+18
1.59949e+18
1.59949e+18
1.5995e+18
1.5995e+18
1.5995e+18
1.5995e+18
1.5995e+18
1.5995e+18
1.5995e+18
1.5995e+18
1.5995e+18
1.5995e+18
1.5995e+18
1.59951e+18
1.59951e+18
1.59951e+18
1.59951e+18
1.59951e+18
1.59952e+18
1.59952e+18
1.59952e+18
1.59952e+18
1.59952e+18
1.59952e+18
1.59952e+18
1.59953e+18
1.59953e+18
1.59953e+18
1.59953e+18
1.59953e+18
1599530557977038848
1599530806179168256
1599530953319518208
1599531014048845825
1599531165278695424
1599531453716758528
1599531566090551296
1599531848014888960
1599531882130993153
1599532006458523649
1599532025354285056
1599532108317237249
1599532305806393344
1599532331059929089
1.59953e+18
1599533123330396160
1599533629923000320
1599533725360214017
1599533737779564544
1599533840103804931
1.59953e+18
1599534649327628289
1.59954e+18
1.59954e+18
1599535980968411136
1599535991085072385
1.59954e+18
1599536501641351169
1599536580406153216
1599536706935345153
1599536776842207233
1.59954e+18
1599537060230070273
1599537321409642496
1599537586816446466
1599537923975962624
1599538734755872768
1599538772856557568
1599539024179638273
1599539244988760064
1.59954e+18
1599540106125352964
1599540108797292544
1599540537992024064
1599540666106712064
1599541120094310400
1599541186234003456
1599541446024916993
1.59954e+18
1599541601537167360
1599541621304877057
1599541655903735808
1599541775135170560
1.59954e+18
1599541796656230401
1.59954e+18
1599542072536612865
1599542200702226432
1599542245577093120
1599542335029022720
1599542382093283328
1599542633638289408
1599542975981588480
1.59954e+18
1599543691995013120
1599543916826501121
1599543977807474688
1.59954e+18
1599544308159328256
1599544537583874048
1.59954e+18
1599545419834748928
1599545436385124352
1599545704392687616
1599545750542684160
1599545869187039232
1599546052012609538
1599546212163751937
1.59955e+18
1.59955e+18
1.59955e+18
1599546999292203009
1.59955e+18
1599547306662973440
1599547408907501568
1.59955e+18
1.59955e+18
1599547958433026048
1599547971443470338
1.59955e+18
1599548206207176704
1599548275233001474
1599548378463207424
1599548904735113216
1.59955e+18
1.59955e+18
1.59955e+18
1599549373163048960
1599549373075324928
1599549413097340928
1599549762901925889
1599550074559688704
1599550161545400320
1599550235378089984
1599550316478746624
1.59955e+18
1599550628761853952
1599550874883280896
1599551144878956547
1599551213879513090
1.59955e+18
1.59955e+18
1599551455513362432
1.59955e+18
1599551464048762880
1599551465697464320
1599551528003866624
1599551924155478016
1599552481906036736
1599552651171364864
1599553231792660482
1599553769489854464
1599553933953077250
1.59955e+18
1.59956e+18
1.59957e+18
1.59958e+18
1.59958e+18
1.59959e+18
1.59959e+18
1.59961e+18
1.59962e+18
1.59962e+18
1.59963e+18
1.59964e+18
1.59964e+18
1.59966e+18
1.59966e+18
1.59967e+18
1.59969e+18
1.5997e+18
1.5997e+18
1.59972e+18
1.59972e+18
1.59973e+18
1.59973e+18
1.59974e+18
1.59974e+18
1.59976e+18
1.59976e+18
1.59977e+18
1.59977e+18
1.59978e+18
1.59978e+18
1.59979e+18
1.59979e+18
1.5998e+18
1.5998e+18
1.5998e+18
1.59981e+18
1.59981e+18
1.59981e+18
1.59981e+18
1.59982e+18
1.59982e+18
1.59982e+18
1.59982e+18
1.59982e+18
1.59983e+18
1.59983e+18
1.59983e+18
1.59983e+18
1.59983e+18
1.59983e+18
1.59983e+18
1.59984e+18
1.59984e+18
1.59984e+18
1.59984e+18
1.59984e+18
1.59984e+18
1.59984e+18
1.59984e+18
1.59984e+18
1.59984e+18
1.59984e+18
1.59984e+18
1.59985e+18
1.59985e+18
1.59985e+18
1.59985e+18
1.59985e+18
1.59985e+18
1.59985e+18
1.59985e+18
1.59985e+18
1.59985e+18
1.59985e+18
1.59985e+18
1.59986e+18
1.59986e+18
1.59986e+18
1.59986e+18
1.59986e+18
1.59986e+18
1.59986e+18
1.59986e+18
1.59986e+18
1.59986e+18
1.59986e+18
1.59986e+18
1.59986e+18
1.59986e+18
1.59986e+18
1.59986e+18
1.59987e+18
1.59987e+18
1.59987e+18
1.59987e+18
1.59987e+18
1.59987e+18
1.59987e+18
1.59987e+18
1.59987e+18
1.59988e+18
1.59988e+18
1.59988e+18
1.59988e+18
1.59988e+18
1.59988e+18
1.59988e+18
1.59988e+18
1.59988e+18
1.59988e+18
1.59988e+18
1.59988e+18
1.59988e+18
1.59988e+18
1.59988e+18
1.59988e+18
1.59988e+18
1.59988e+18
1.59989e+18
1.59989e+18
1.59989e+18
1.59989e+18
1.59989e+18
1.59989e+18
1.59989e+18
1.59989e+18
1.59989e+18
1.59989e+18
1.59989e+18
1.59989e+18
1.59989e+18
1.59989e+18
1.59989e+18
1.59989e+18
1.59989e+18
1.59989e+18
1599895007997362177
1.5999e+18
1599895531844964352
1599895593731883009
1599895812972367872
1599895849307250688
1.5999e+18
1599896015800147969
1599896091415089154
1599896412921073664
1599896458580615168
1.5999e+18
1599896970411143169
1599897346267287553
1599897360758624258
1599897403351392256
1599897414399586305
1599897513389002752
1599897569596870657
1599897693857669120
1.5999e+18
1599898165154836480
1599898257794433024
1.5999e+18
1599898659696807936
1599898736829743104
1599898887569145856
1599899045279195136
1599899381175443456
1.5999e+18
1.5999e+18
1599899861054152704
1599899966897500160
1599900287598485504
1599900284628918273
1599900482444484608
1599900615085129729
1599900736384831488
1599900810732662784
1599900815044419584
1599900932074278913
1.5999e+18
1599901221107531779
1.5999e+18
1599901595080462336
1599902395068469248
1.5999e+18
1599902674471690241
1.5999e+18
1599903161984372736
1599903344419434497
1599903406000599040
1599903604592488448
1.5999e+18
1.5999e+18
1.5999e+18
1599903831831105538
1599904103588835329
1599904625280229376
1599904666820567040
1.5999e+18
1599904725943562241
1599904797842210817
1.5999e+18
1599904928402534400
1.59991e+18
1599905484462387201
1.59991e+18
1599906007454347265
1599906242926759937
1599906344512802816
1599906377165438976
1.59991e+18
1599906830582710277
1.59991e+18
1599907274276880385
1599907437477142528
1599907603743617024
1599907858501763074
1599907860573749250
1599908050403409922
1599908422241116160
1599908539962511361
1.59991e+18
1599909067287322624
1599909093254336513
1599909185012891650
1599909648340918272
1599910925942722562
1599911148945436672
1599911165760454656
1.59991e+18
1.59991e+18
1599911777122541568
1599911999357726721
1599912146019590144
1599912166794362883
1.59991e+18
1599912346734166016
1599912386257096705
1599912672996511745
1599912718852845568
1599912939460378625
1.59991e+18
1599912967243329537
1599912978920325120
1599913263957147648
1599913381414129665
1599913444740042752
1599913696066953217
1599913717403389953
1599913776689520645
1.59991e+18
1599914273253228546
1599914501469458432
1599914499515256832
1599914554951024641
1599915208394231808
1599915414703984641
1599915657189273600
1599915758695632896
1599915936382742528
1599916477104427009
1.59992e+18
1.59992e+18
1.59993e+18
1.59993e+18
1.59993e+18
1.59994e+18
1.59995e+18
1.59996e+18
1.59996e+18
1.59997e+18
1.59997e+18
1.59997e+18
1.59998e+18
1.59998e+18
1.59998e+18
1.59999e+18
1.60001e+18
1.60001e+18
1.60002e+18
1.60002e+18
1.60002e+18
1.60002e+18
1.60003e+18
1.60004e+18
1.60004e+18
1.60004e+18
1.60005e+18
1.60005e+18
1.60005e+18
1.60005e+18
1.60006e+18
1.60006e+18
1.60006e+18
1.60006e+18
1.60006e+18
1.60006e+18
1.60006e+18
1.60007e+18
1.60008e+18
1.60008e+18
1.60008e+18
1.60008e+18
1.60008e+18
1.60008e+18
1.6001e+18
1.6001e+18
1.6001e+18
1.60011e+18
1.60011e+18
1.60011e+18
1.60011e+18
1.60013e+18
1.60013e+18
1.60013e+18
1.60013e+18
1.60014e+18
1.60014e+18
1.60014e+18
1.60015e+18
1.60015e+18
1.60015e+18
1.60015e+18
1.60015e+18
1.60016e+18
1.60016e+18
1.60016e+18
1.60016e+18
1.60016e+18
1.60016e+18
1.60017e+18
1.60017e+18
1.60017e+18
1.60017e+18
1.60018e+18
1.60018e+18
1.60018e+18
1.60018e+18
1.60019e+18
1.60019e+18
1.60019e+18
1.60019e+18
1.60019e+18
1.60019e+18
1.60019e+18
1.60019e+18
1.6002e+18
1.6002e+18
1.6002e+18
1.6002e+18
1.6002e+18
1.6002e+18
1.6002e+18
1.60021e+18
1.60021e+18
1.60021e+18
1.60021e+18
1.60021e+18
1.60021e+18
1.60021e+18
1.60021e+18
1.60021e+18
1.60021e+18
1.60021e+18
1.60021e+18
1.60021e+18
1.60021e+18
1.60021e+18
1.60022e+18
1.60022e+18
1.60022e+18
1.60022e+18
1.60022e+18
1.60022e+18
1.60022e+18
1.60022e+18
1.60022e+18
1.60022e+18
1.60022e+18
1.60022e+18
1.60022e+18
1.60022e+18
1.60022e+18
1.60022e+18
1.60022e+18
1.60022e+18
1.60022e+18
1.60022e+18
1.60022e+18
1.60023e+18
1.60023e+18
1.60023e+18
1.60023e+18
1.60023e+18
1.60023e+18
1.60023e+18
1.60023e+18
1.60023e+18
1.60023e+18
1.60023e+18
1.60023e+18
1.60023e+18
1.60023e+18
1.60023e+18
1.60023e+18
1.60023e+18
1.60023e+18
1.60024e+18
1.60024e+18
1.60024e+18
1.60024e+18
1.60024e+18
1.60024e+18
1.60024e+18
1.60024e+18
1.60024e+18
1.60024e+18
1.60024e+18
1.60024e+18
1.60024e+18
1.60024e+18
1.60024e+18
1.60024e+18
1.60024e+18
1.60024e+18
1.60024e+18
1.60024e+18
1.60025e+18
1.60025e+18
1.60025e+18
1.60025e+18
1.60025e+18
1.60025e+18
1.60025e+18
1.60025e+18
1.60025e+18
1.60025e+18
1600257162814447616
1600257673462620162
1600257725870788608
1.60026e+18
1600257906569785344
1600258062484271106
1600258184991891456
1600258247709315072
1600258325282635776
1600258416269615104
1.60026e+18
1600258778460741633
1600258784777027585
1.60026e+18
1600259261107314689
1.60026e+18
1600259430351716352
1600259678490939394
1600259804974395392
1600259923765403648
1600260132801159169
1600260195950637056
1600260426323070977
1600260437450272769
1.60026e+18
1.60026e+18
1600260790841319424
1600260987919425536
1600261085776384000
1600261635012263937
1600262044799803392
1600262067130626049
1600262157437833217
1.60026e+18
1600262553128427520
1600262856238243840
1600263706528874498
1600263910308794368
1600263977757704192
1600264021843681281
1.60026e+18
1600264373343178754
1.60026e+18
1600264693020778496
1.60027e+18
1600265345557987328
1.60027e+18
1.60027e+18
1.60027e+18
1600266473871589377
1.60027e+18
1600266534005665793
1600266545204453377
1600266553487872000
1600267024965304320
1600267066203901953
1600267271162585089
1600267352637333506
1600267356852273152
1600267370215657472
1600267676911169536
1600267707881951232
1600267731235848192
1600267748881223680
1.60027e+18
1600267884751511552
1600268288130703361
1600268359982948353
1.60027e+18
1600269391219654661
1600269739389235200
1600269807265280000
1.60027e+18
1600270450352787456
1600270531080560640
1.60027e+18
1600270684646969344
1600271535196905472
1600271748913680409
1600271779552845824
1600271832023592962
1.60027e+18
1600272287038459904
1600272294663770112
1600272564630216705
1600272882470223872
1600273253318025216
1600273319646744577
1600273432960126976
1600273534676537352
1600273602808422401
1600273932149395456
1600274329601970176
1600274385742749696
1.60027e+18
1600274760784498689
1600275032726306816
1.60028e+18
1600275369621266432
1600275908794933249
1600276478209404929
1600276764353142784
1600277351585447936
1600277510826217472
1600277809083338752
1600278023152041984
1600278068370677760
1600278085730914305
1600278165162627072
1600278211874603008
1.60028e+18
1600278414216220673
1600278494738788352
1600278499415072769
1600278587961012224
1600278627878199296
1600278639026659329
1600278732832374792
1.60028e+18
1.60029e+18
1.60029e+18
1.60031e+18
1.60031e+18
1.60031e+18
1.60032e+18
1.60032e+18
1.60032e+18
1.60032e+18
1.60034e+18
1.60034e+18
1.60034e+18
1.60035e+18
1.60035e+18
1.60035e+18
1.60036e+18
1.60037e+18
1.60037e+18
1.60038e+18
1.60038e+18
1.60039e+18
1.60039e+18
1.60039e+18
1.60039e+18
1.60039e+18
1.60039e+18
1.60039e+18
1.6004e+18
1.6004e+18
1.60041e+18
1.60041e+18
1.60041e+18
1.60042e+18
1.60043e+18
1.60044e+18
1.60044e+18
1.60044e+18
1.60045e+18
1.60045e+18
1.60045e+18
1.60045e+18
1.60045e+18
1.60046e+18
1.60046e+18
1.60046e+18
1.60047e+18
1.60048e+18
1.60048e+18
1.60048e+18
1.60048e+18
1.60048e+18
1.60049e+18
1.60049e+18
1.60049e+18
1.6005e+18
1.6005e+18
1.6005e+18
1.60051e+18
1.60051e+18
1.60051e+18
1.60051e+18
1.60051e+18
1.60051e+18
1.60051e+18
1.60051e+18
1.60052e+18
1.60052e+18
1.60052e+18
1.60052e+18
1.60053e+18
1.60053e+18
1.60054e+18
1.60054e+18
1.60054e+18
1.60054e+18
1.60054e+18
1.60054e+18
1.60054e+18
1.60055e+18
1.60055e+18
1.60055e+18
1.60055e+18
1.60055e+18
1.60055e+18
1.60055e+18
1.60055e+18
1.60055e+18
1.60055e+18
1.60055e+18
1.60055e+18
1.60055e+18
1.60055e+18
1.60055e+18
1.60055e+18
1.60056e+18
1.60056e+18
1.60056e+18
1.60056e+18
1.60056e+18
1.60056e+18
1.60056e+18
1.60056e+18
1.60056e+18
1.60056e+18
1.60056e+18
1.60056e+18
1.60056e+18
1.60057e+18
1.60057e+18
1.60057e+18
1.60057e+18
1.60057e+18
1.60058e+18
1.60058e+18
1.60058e+18
1.60058e+18
1.60058e+18
1.60058e+18
1.60058e+18
1.60058e+18
1.60058e+18
1.60058e+18
1.60058e+18
1.60058e+18
1.60058e+18
1.60058e+18
1.60058e+18
1.60059e+18
1.60059e+18
1.60059e+18
1.60059e+18
1.60059e+18
1.60059e+18
1.60059e+18
1.60059e+18
1.60059e+18
1.60059e+18
1.60059e+18
1.60059e+18
1.60059e+18
1.60059e+18
1.60059e+18
1.60059e+18
1.6006e+18
1.6006e+18
1.6006e+18
1.6006e+18
1.6006e+18
1.6006e+18
1.6006e+18
1.6006e+18
1.6006e+18
1.6006e+18
1.6006e+18
1.6006e+18
1.60061e+18
1.60061e+18
1.60061e+18
1.60061e+18
1.60061e+18
1.60061e+18
1.60062e+18
1.60062e+18
1600617315397148675
1600617402802249732
1600617438055309312
1.60062e+18
1600617593122988039
1600617589750669312
1600617769212452874
1600617828004020224
1600618014453698560
1600618018434068480
1600618037400444928
1600618046430781461
1.60062e+18
1.60062e+18
1600618349951864832
1.60062e+18
1600618615534919691
1600618658283167744
1600618694417448960
1600618758011232257
1600618870456328209
1600619151751581697
1600619591880810497
1.60062e+18
1600620179716771841
1600621013351682049
1600621369078718465
1600621629566255105
1600621697027153925
1600621752312532993
1600621847397027840
1600622279897104384
1.60062e+18
1600622438165139457
1600622555685179393
1600622560516968449
1600622831087210497
1600622921340387328
1600623177293758465
1600623265554235393
1600623455132606466
1600623516327579650
1600624079374934016
1600624380601544704
1600624638945640448
1.60062e+18
1.60062e+18
1600624977363058689
1600625036204834817
1.60063e+18
1600625999938408449
1600626609182089216
1600627012498034688
1600627041791053825
1600627608210657280
1600627671620550656
1600627754113765377
1600627820618719233
1.60063e+18
1600628085614940160
1600628390712991745
1600628442873085952
1600628512406523904
1.60063e+18
1600629091744587777
1600629396355915777
1600629690229788673
1600629700073766914
1600630403836121090
1600630592949088256
1600630885363384320
1600631081236979719
1600631267111870464
1600631558267981824
1600632180513722368
1600632507313143811
1600632574279405569
1.60063e+18
1600632807424159744
1600632835735359488
1.60063e+18
1600633087569891329
1600633160152358915
1600633228616167426
1600633538361102337
1600633992969076737
1600633991895580674
1600633999126417413
1600634019967803393
1600634066914926592
1.60063e+18
1.60064e+18
1600635275104976898
1600635344558428160
1.60064e+18
1.60064e+18
1600636367809220608
1600636425342537731
1600636443453448193
1600636614660734976
1.60064e+18
1600636944781697024
1600637019847270404
1600637084951265282
1600637348005429248
1600637635390803969
1.60064e+18
1600638413115461638
1600638853832126464
1.60064e+18
1600639200210075650
1.60064e+18
1600640059232948232
1600640137506996224
1600640348333936641
1600640799192096768
1.60064e+18
1.60066e+18
1.60066e+18
1.60066e+18
1.60067e+18
1.60067e+18
1.60067e+18
1.60067e+18
1.60068e+18
1.60068e+18
1.60068e+18
1.60069e+18
1.60069e+18
1.60069e+18
1.60069e+18
1.6007e+18
1.6007e+18
1.6007e+18
1.60071e+18
1.60071e+18
1.60071e+18
1.60072e+18
1.60074e+18
1.60076e+18
1.60076e+18
1.60076e+18
1.60077e+18
1.60077e+18
1.60077e+18
1.60077e+18
1.60077e+18
1.60078e+18
1.60078e+18
1.60078e+18
1.60078e+18
1.6008e+18
1.6008e+18
1.6008e+18
1.60081e+18
1.60081e+18
1.60082e+18
1.60082e+18
1.60083e+18
1.60083e+18
1.60085e+18
1.60086e+18
1.60086e+18
[truncated: 29,149 more rows]
